# Supplementary material for: Photosynthetic Electron Flows and Networks of Metabolite Trafficking to Sustain Metabolism in Photosynthetic Systems
Source: Plants (Basel). 2024 Oct 28;13(21):3015. doi: 10.3390/plants13213015 (PMC11548211; doi:10.3390/plants13213015)
Supplement: Supplementary file 1 [file plants-13-03015-s001.zip]

Archive with 1 entries (1 files):
- plants-3196924-supplementary.xlsx
