# Supplementary material for: Photosynthetic Electron Flows and Networks of Metabolite Trafficking to Sustain Metabolism in Photosynthetic Systems
Source: Plants (Basel). 2024 Oct 28;13(21):3015. doi: 10.3390/plants13213015 (PMC11548211; doi:10.3390/plants13213015)
Supplement: Supplementary file 1 [file plants-13-03015-s001.zip › plants-3196924-supplementary.xlsx]

## Sheet: Diel C strenkert 2019
Supplementary Table S1. Expression estimates for fixed carbon and reductant transporters under diel cycle.
Title：Multiomics resolution of molecular events during a day in the life of Chlamydomonas
Strenkert et al., 2019
Horizontal heat shock indicates the regulation of RNA during the experiment.
									Expression level (FPKM)
LocusID	Name	locus	–11	–9	–7	–5	–3	–1	–0.5	0	0.5	1	3	5	7	9	11	13			LocusID	cluster	p-value	phase
Cre08.g379350	TPT1	chromosome_8:4047405-4053565	5.2883	10.2702	9.45732	8.85549	7.70518	6.18466	7.5509	9.07019	0.511726	0.198621	0.329098	1.99425	2.93498	2.13736	1.02291	9.56813			Cre08.g379350	nuc04	7.51e-12	17
Cre06.g263850	TPT2	chromosome_6:1965501-1970102	6.46543	9.45107	9.77461	10.5338	12.8513	8.72194	9.51834	10.275	59.1606	62.7836	33.5533	12.891	5.69013	5.94982	12.1866	3.6131			Cre06.g263850	nuc09	NA	NA
Cre01.g045550	TPT3	chromosome_1:6385832-6390918	233.805	337.793	247.287	181.496	131.602	97.1854	105.57	98.3637	71.9013	43.1935	218.026	280.947	185.973	179.459	157.828	312.135			Cre01.g045550	nuc16	NA	NA
Cre02.g106200	TPT4	chromosome_2:5242743-5246721	20.8066	8.73506	2.02564	1.64213	1.72566	2.2198	2.75396	2.83086	3.12163	2.52343	8.94836	8.72875	9.22637	9.41756	23.5012	27.101			Cre02.g106200	nuc01	5.24e-15	9.5
Cre02.g112900	TPT5	chromosome_2:6077219-6080745	0.838363	0.766766	0.957325	0.992498	1.04003	0.673267	1.08431	1.28651	1.92316	1.31328	1.50894	1.6178	1.55657	1.29272	1.52879	1.03326			Cre02.g112900	NA	NA	NA
Cre02.g144300	TPT6	chromosome_2:7446444-7451610	0.815181	0.635279	0.837449	1.01685	0.81365	0.786895	0.900461	0.910563	0.615063	0.459003	0.946332	1.46133	2.02906	1.41393	1.32914	0.568104			Cre02.g144300	NA	NA	NA
Cre03.g162000	TPT7	chromosome_3:2779681-2783682	24.2433	12.1119	1.53772	0.634507	0.37475	1.31831	1.85626	1.65572	6.58981	4.48915	26.1776	20.9664	20.2036	21.5315	40.242	29.3329			Cre03.g162000	nuc15	1.19e-18	9
Cre03.g184850	TPT8	chromosome_3:5403390-5406628	0.764458	0.892318	1.15366	0.874189	0.692754	0.477483	1.16916	0.656021	0.471552	0.493316	0.697969	0.57517	0.653681	1.07476	0.959088	1.11213			Cre03.g184850	NA	NA	NA
Cre04.g227450	TPT9	chromosome_4:3363720-3369868	13.0688	9.94458	5.00463	3.42376	3.90076	3.7923	4.2854	3.9495	0.666596	1.1022	1.61956	1.87424	1.95748	1.69345	4.74193	15.3687			Cre04.g227450	nuc02	2.05e-12	14
Cre07.g330850	TPT10	chromosome_7:2677516-2682632	1.98987	1.41069	1.43202	1.45683	1.36104	1.53031	1.94498	1.90453	3.43146	2.13436	2.94568	4.77549	5.85608	5.86359	5.72998	2.55807			Cre07.g330850	nuc14	3.77e-19	7.5
Cre08.g363600	TPT11	chromosome_8:1282742-1287584	4.33077	3.71954	4.59151	5.06282	5.11838	4.66694	5.2494	5.1051	1.53018	1.39467	3.22858	3.75215	4.21276	4.23622	4.91308	3.99461			Cre08.g363600	nuc13	NA	NA
Cre09.g408400	TPT12	chromosome_9:6592541-6597907	0.875277	0.490793	0.331452	0.396216	0.484914	0.517489	0.729159	0.76672	0.180022	0.24856	0.457992	0.526414	0.698657	0.616793	1.16995	1.09638			Cre09.g408400	nuc01	NA	NA
Cre09.g413700	TPT13	chromosome_9:7472735-7475677	0.914188	0.603569	0.529633	0.321048	0.384742	0.815271	1.00797	0.853213	0.456238	0.106136	1.1695	1.46132	1.4798	1.85655	1.51703	1.09519			Cre09.g413700	NA	NA	NA
Cre08.g382350	TPT14	chromosome_8:4453890-4458523	57.9315	36.3879	5.54428	1.8535	1.85714	4.94817	6.6121	7.07821	39.2764	34.1422	62.4782	52.3672	55.586	54.7295	73.231	82.613			Cre08.g382350	nuc01	1.03e-17	8.5
Cre09.g415900	TPT15	chromosome_9:7718811-7722067	5.16913	0.926741	0.348069	0.64451	0.730921	0.916434	1.28968	1.32218	3.18922	3.88743	25.1834	23.0387	21.889	18.9114	16.0898	3.9845			Cre09.g415900	nuc14	2.13e-25	7
Cre10.g452750	TPT16	chromosome_10:4600998-4606347	0.562888	0.822398	1.43533	1.45985	1.48733	1.41114	1.6952	1.67571	0.471671	0.654763	1.40194	1.93538	2.32185	1.76063	1.04555	0.471209			Cre10.g452750	nuc13	NA	NA
Cre11.g479950	TPT17	chromosome_11:3265239-3270175	0.144832	0.0115141	0.0381601	0.0276103	0.0657335	0.0928158	0.035992	0.0866456	0.460204	0.642048	2.04574	3.73492	6.04004	2.73185	1.21624	0.0350013			Cre11.g479950	nuc14	7.66e-21	6.5
Cre12.g490050	TPT18	chromosome_12:1158739-1161975	11.4487	6.72944	8.17235	8.22032	7.29897	7.21365	8.32275	8.15909	3.25013	1.59436	13.947	17.2623	13.8766	13.7589	16.1976	11.5726			Cre12.g490050	nuc16	NA	NA
Cre12.g490100	TPT19	chromosome_12:1155753-1158733	31.2716	18.5306	13.1928	13.6673	14.0638	12.4193	14.0312	14.0192	9.99479	5.44333	19.6347	26.3411	27.6296	30.8804	35.9488	31.3129			Cre12.g490100	nuc16	5.37e-16	11
Cre12.g501000	TPT20	chromosome_12:2998530-3002746	2.08809	0.600994	0.258813	0.423529	0.564682	1.21361	1.45564	1.57634	5.31824	4.8362	9.58219	13.7063	20.5512	16.9179	10.4861	2.05648			Cre12.g501000	nuc14	1.08e-30	7
Cre15.g641266	TPT22	chromosome_15:1196669-1205371	0.1872	0.0316199	0.0749881	0.0595522	0.0658448	0.271696	0.189885	0.223448	0.122717	0.136103	1.07255	3.67649	8.59025	7.23435	2.69004	0.136599			Cre15.g641266	nuc14	2.71e-19	6.5
Cre15.g642950	TPT23	chromosome_15:1904097-1906677	0.00963089	0	0	0	0.00799934	0.0159129	0	0	0	0.0194266	0	0	0	0	0	0.0109279			Cre15.g642950	NA	NA	NA
Cre15.g643385	TPT24	chromosome_15:1821137-1822941	0.71124	1.16364	1.49316	1.61153	2.18411	1.13369	1.61258	1.33952	0.434936	0.148108	0.399606	0.351038	0.661194	0.656282	1.06814	2.70794			Cre15.g643385	NA	NA	NA
Cre16.g663800	TPT25	chromosome_16:2902058-2906469	38.9867	62.7835	45.3561	32.7872	22.8554	14.8691	15.5851	13.8916	19.6257	26.8661	10.2213	7.48595	8.11458	19.7874	32.0979	53.4145			Cre16.g663800	nuc02	1.07e-24	16
Cre16.g666250	TPT26	chromosome_16:3181659-3185917	6.65764	5.3429	3.01667	2.51861	2.05513	2.72529	3.19203	2.92452	5.16641	1.36371	3.32449	5.65383	7.42098	9.7261	12.5254	9.59834			Cre16.g666250	nuc15	8.77e-19	10.5
Cre17.g702700	TPT27	chromosome_17:890838-896860	0.347668	0.270724	0.525753	0.72208	0.943532	0.553293	0.760218	0.755889	0.307363	0.519224	1.12461	1.68294	1.92303	2.13325	2.03785	0.699664			Cre17.g702700	nuc01	2.41e-21	13
Cre17.g703250	TPT28	chromosome_17:995157-1000343	5.66517	3.61581	4.23464	6.32139	7.48867	6.96442	7.80233	7.48366	5.40027	2.11445	10.5392	14.8084	16.1169	17.9381	17.6382	10.5027			Cre17.g703250	nuc01	NA	NA
Cre17.g710850	TPT29	chromosome_17:1957725-1961977	0.384289	0.265833	0.130925	0.16087	0.206943	0.236411	0.2223	0.247686	0.630429	0.624198	1.88635	2.07948	2.40496	2.40173	2.76959	0.324848			Cre17.g710850	nuc04	6e-12	16
Cre11.g467754	TPT30	chromosome_11:1543042-1548050	5.28081	3.57339	3.97034	4.44665	3.98934	3.87939	4.55879	3.9466	1.2971	1.78317	6.5299	8.62977	12.7803	15.9905	12.2608	6.07483			Cre11.g467754	nuc14	5.9e-11	8.5
Cre14.g622700	TPT31	chromosome_14:2193023-2199559	1.78583	2.26604	2.78952	2.60304	2.90094	2.51369	3.25245	3.29068	1.40974	1.01136	3.07823	3.26897	3.66612	3.92474	4.60616	2.19165			Cre14.g622700	nuc13	NA	NA
Cre18.g748947	TPT32	scaffold_18:113765-118105	3.47918	2.14454	2.31924	1.64707	1.1001	1.52326	1.81875	1.52219	2.18964	1.61722	5.71261	5.77789	5.57816	7.86195	8.94689	2.32881			Cre18.g748947	NA	4.38e-15	6.5
Cre09.g408428	TPT33	chromosome_9:6599091-6602767	0.0478232	0.0214193	0.0139643	0	0	0.0504425	0.0349874	0.0159492	0.299118	0.31186	0.170261	0.182479	0.28539	0.213108	0.406996	0.143916			Cre09.g408428	NA	NA	NA
Cre03.g194850	MDH1	chromosome_3:6463341-6466758	164.3	224.247	132.618	115.526	107.343	108.147	127.043	130.511	177.06	102.568	143.408	230.153	233.337	165.172	99.7621	167.422			Cre03.g194850	nuc16	NA	NA
Cre10.g423250	MDH2	chromosome_10:798234-802160	10.1426	35.9823	32.073	23.8669	15.7886	6.31954	9.72487	10.8903	3.36017	0.342227	0.732329	2.5641	5.19199	4.77356	3.69565	16.6673			Cre10.g423250	nuc03	1.68e-17	17
Cre02.g145800	MDH3	chromosome_2:7238592-7241569	19.7421	21.4092	18.5231	14.8986	13.1398	9.68146	11.5926	10.9151	17.4951	13.007	35.8574	46.0061	45.2711	35.4008	29.068	24.3009			Cre02.g145800	nuc14	8.1e-15	9
Cre12.g483950	MDH4	chromosome_12:92425-95047	298.87	363.484	244.293	170.822	130.327	111.354	124.602	117.369	99.4089	57.111	258.681	420.662	386.562	319.58	270.956	399.661			Cre12.g483950	nuc16	NA	NA
Cre09.g410700	MDH5	chromosome_9:6972201-6977667	33.5276	26.3956	40.3838	55.3655	75.7054	79.1795	97.1467	99.0559	208.778	219.2	183.257	206.354	180.556	98.2118	40.8692	16.3637			Cre09.g410700	nuc09	4.02e-24	3
Cre06.g268750	MME1	chromosome_6:2451730-2459294	2.08923	4.55603	4.55536	4.77667	4.62535	3.43772	4.07639	4.0591	9.9911	4.82485	2.16578	3.47799	4.21099	2.96774	3.01158	2.4925			Cre06.g268750	nuc08	NA	NA
Cre14.g629750	MME2	chromosome_14:3290982-3297386	4.66468	8.89749	10.4065	9.35363	8.33681	6.70598	7.81208	8.31247	2.51624	2.99563	8.56905	8.945	7.41737	5.9516	3.69326	7.04997			Cre14.g629750	nuc03	NA	NA
Cre14.g629700	MME3	chromosome_14:3283522-3290927	0.723355	3.84437	3.11245	3.09658	2.65472	1.92976	3.15966	3.02427	0.108651	0.0596551	0.0773936	0.463121	0.465453	0.27241	0.191074	2.17552			Cre14.g629700	nuc03	NA	NA
Cre14.g628650	MME4	chromosome_14:3096139-3101765	0.0154963	0.0313169	0.0509315	0.0390465	0.0348108	0.0812887	0.0378322	0.0453261	0.00610342	0.0438131	0.0374589	0.0186265	0.0212056	0.023213	0.0165834	0.0283763			Cre14.g628650	NA	NA	NA
Cre01.g022500	MME5	chromosome_1:3511746-3518466	2.62623	3.48871	3.55761	2.99356	2.61156	2.13516	2.19464	1.79065	1.99403	1.40095	5.02484	5.2703	2.55102	3.16277	2.10345	2.12712			Cre01.g022500	nuc13	NA	NA
Cre06.g251400	MME6	chromosome_6:328328-336894	14.8118	18.1379	23.8278	26.9713	28.0361	24.7229	28.1449	25.7269	23.5686	15.4461	31.8822	32.0419	22.9445	20.6837	17.6277	18.3296			Cre06.g251400	NA	NA	NA
Cre17.g713350	OMT1	chromosome_17:2215517-2220046	124.502	89.0148	88.8916	90.6371	92.1193	82.6672	97.9148	92.3668	65.4685	29.5211	244.031	482.475	481.093	337.929	176.029	159.976			Cre17.g713350	NA	NA	NA
Cre17.g713200	OMT2	chromosome_17:2197415-2202925	25.9639	22.4299	20.8459	19.5811	18.6735	15.7658	18.6599	18.2855	22.1285	11.3187	39.6388	73.6114	69.4441	51.6722	29.4139	29.8631			Cre17.g713200	nuc02	NA	NA
Cre06.g260450	LCI20	chromosome_6:1568134-1574825	2.193	2.14442	5.72855	9.55268	16.2697	13.0084	17.9473	20.322	70.5351	26.3416	21.2181	15.0862	8.43576	5.30528	3.89231	0.304879			Cre06.g260450	nuc07	9.49e-33	2
Cre16.g672650	MiTC14	chromosome_16:6533342-6536996	150.066	270.083	287.08	255.674	252.302	263.527	320.055	299.144	400.848	301.991	255.473	240.797	226.475	179.435	115.117	131.021			Cre16.g672650	nuc05	1.63e-26	20
Cre04.g223300	CCP1	chromosome_4:2690710-2693793	1.90173	0.757649	0.615178	0.754089	0.536759	1.02073	1.39223	2.70596	440.963	541.6	983.627	1157.68	655.97	266.977	31.6558	0.986518			Cre04.g223300	nuc11	2.24e-22	6
Cre04.g222750	CCP2	chromosome_4:2617296-2620361	2.56714	1.31562	1.19155	1.19724	1.23503	2.83478	4.42385	14.2262	1775.06	832.525	292.464	305.152	262.803	200.642	56.2586	1.61388			Cre04.g222750	nuc10	2.37e-24	6

## Sheet: Diel C Zones 2015
Supplementary Table S1. Expression estimates for fixed carbon and reductant transporters under diel cycle.
Title：High-resolution profiling of a synchronized diurnal transcriptome from Chlamydomonas reinhardtii reveals continuous cell and metabolic differentiation
Zones et al., 2015
Horizontal heat shock indicates the regulation of RNA during the experiment.
a mRNA abundance is expressed in RPKM (reads per kilobase of exon model per million mapped reads). Shading indicates darkness.
b time is expressed in h.			Expression estimates, replicate 1 (RPKMa)																													Expression estimates, replicate 2 (RPKM)
Identifier (All genes)			Time (h)																													Time (h)
LocusID	Name	TransciptID	1b	2	3	4	5	6	7	8	9	10	11	11.5	12	12.5	13	13.5	14	14.5	15	16	17	18	19	20	21	22	23	24		1	2	3	4	5	6	7	8	9	10	11	11.5	12	12.5	13	13.5	14	14.5
Cre08.g379350	TPT1	Cre08.g379350.t1.2	0.4829	0.1052	0.1917	0.3202	1.2383	2.7753	6.1831	14.8269	18.3771	20.5409	14.6579	8.7003	8.5092	45.2477	46.3517	41.0062	37.5795	33.9497	25.6694	34.9654	32.8547	32.405	38.5998	36.4442	34.1135	36.3109	51.9181	23.7242		0.3109	0.0954	0.419	0.4966	1.8068	2.4702	4.5423	9.5831	15.0887	22.3147	20.0911	15.5573	17.0631	58.4427	38.3095	45.4123	41.6717	38.5127
Cre06.g263850	TPT2	Cre06.g263850.t1.2	153.19	159.942	138.565	86.3798	40.4625	40.1917	22.778	10.4797	5.2823	13.3763	28.7238	39.4138	36.6787	2.3469	7.7781	14.9062	16.0223	18.7256	14.7561	19.7427	24.6132	27.4082	29.2509	27.8584	33.8299	26.7781	18.4098	33.4937		224.137	167.655	108.983	74.8412	54.8881	48.2735	31.7149	16.5048	7.5731	7.617	20.0393	25.1413	26.2844	2.8298	4.9804	10.4488	15.4163	18.2918
Cre01.g045550	TPT3	Cre01.g045550.t1.1	20.2269	72.8577	172.474	288.651	257.688	278.203	227.734	199.852	177.608	255.86	256.757	223.073	235.681	274.509	319.186	269.563	207.14	150.126	121.916	108.762	113.494	103.183	117.149	93.7459	94.3531	81.6332	32.2524	30.223		29.1412	89.5149	192.947	286.241	307.099	290.94	237.545	197.356	181.31	221.803	241.38	251.178	240.948	316.527	321.183	266.93	239.662	183.572
Cre02.g106200	TPT4	Cre02.g106200.t1.1	4.7978	14.7673	14.7598	15.0121	16.6505	13.878	16.3184	17.7037	17.0614	24.8171	36.3091	47.0843	51.8353	48.9111	53.3068	40.6281	31.8907	29.4679	20.3041	22.6891	19.3207	13.9117	11.3656	11.1426	7.5971	9.5085	6.2395	7.6677		8.1675	15.397	15.1867	14.2511	15.2595	14.0328	15.9058	16.582	18.4603	19.6048	23.3366	34.589	38.9428	36.742	34.5311	45.8956	41.1798	38.3554
Cre02.g112900	TPT5	Cre02.g112900.t1.1	8.886	6.7659	8.352	10.3621	9.8395	12.8835	14.2101	12.8837	12.8399	18.8482	16.9094	14.621	15.7458	10.1455	10.0367	10.0874	8.3182	7.6165	7.8865	7.8667	6.8208	6.6444	6.6051	5.1809	6.0853	5.182	3.5146	7.8187		7.4054	8.9963	8.0251	10.0122	12.8848	13.3911	12.8638	14.4448	15.0527	16.5735	17.1597	16.9473	16.4603	11.9129	12.0639	10.9417	10.7274	11.4286
Cre02.g144300	TPT6	Cre02.g144300.t1.1	0.5521	1.5125	1.8786	1.3599	2.0404	3.3404	5.7881	5.6481	9.5319	12.2677	12.3341	9.377	10.7038	8.3424	7.0917	6.168	6.2827	5.3814	5.8719	5.5619	5.0293	4.051	4.4208	3.846	3.4697	4.1289	3.214	3.5011		0.9955	1.3085	1.0952	2.292	2.2937	3.4073	4.2046	6.0184	7.2594	10.5211	10.867	11.19	9.9484	9.461	7.1812	6.0939	6.6677	6.8048
Cre03.g162000	TPT7	Cre03.g162000.t1.1	7.1147	14.8574	17.1805	15.529	17.8491	20.4454	21.4614	21.1571	28.3605	36.8557	45.0935	52.7152	54.6208	19.8606	22.3023	19.5969	12.6021	12.3173	9.5082	10.0496	7.3617	6.0393	5.2719	3.9196	4.2092	4.8045	3.1855	2.8128		7.7118	16.2755	13.096	15.0877	15.7829	17.0182	15.802	20.22	22.1212	31.9133	34.84	40.3293	40.7196	17.6253	17.3289	19.4407	17.9144	15.256
Cre03.g184850	TPT8	Cre03.g184850.t1.1	0.9705	3.9988	5.4634	5.2651	3.8562	6.1382	8.2555	10.3758	12.4682	13.3345	14.5865	15.9072	17.0913	19.3557	18.3554	15.5926	14.3968	14.663	9.7586	13.3034	14.0338	11.7206	8.6849	8.5516	8.4005	8.5261	7.694	8.797		1.5679	3.415	4.8441	5.498	5.7347	6.8868	7.8842	8.8736	11.3017	14.1772	12.8508	14.3503	13.7281	14.4502	15.3038	18.1499	15.0904	16.6543
Cre04.g227450	TPT9	Cre04.g227450.t1.1	6.2152	8.9386	6.5379	5.8728	6.0291	7.3322	8.8766	7.5525	9.5188	9.924	10.3731	9.3897	11.623	24.0397	28.5457	31.8507	29.0402	29.6144	30.6402	29.7504	27.0622	25.0575	25.7904	21.8732	19.2937	19.6144	25.2283	26.188		7.2037	5.4007	5.1972	5.5758	4.9834	6.6532	7.5111	8.6223	9.9521	10.5259	10.0498	10.3934	12.3515	16.9661	20.2378	29.5921	30.3106	32.6489
Cre07.g330850	TPT10	Cre07.g330850.t1.2	7.0395	6.9703	5.6781	7.3191	6.882	11.3454	16.5022	19.148	24.5563	26.7704	24.9549	24.8823	22.8454	16.5405	13.997	12.3458	13.3393	14.9888	15.8476	12.2183	15.1567	15.0014	17.1976	16.4533	17.9367	17.6421	21.2257	15.9762		6.0921	6.94	6.8594	8.4187	9.633	13.0385	13.1849	19.9872	24.5138	25.4923	26.4446	23.2632	24.2202	17.3295	17.6852	17.3022	16.3194	17.0764
Cre08.g363600	TPT11	Cre08.g363600.t1.1	1.4418	3.3876	4.2799	5.8193	5.2561	6.5608	6.7301	8.8288	9.8899	12.1027	11.038	9.0667	9.6789	7.5258	6.3113	7.9903	9.5185	9.1005	9.2172	8.5682	7.1103	6.4389	5.5852	4.7696	4.398	4.1396	2.6944	3.5083		2.2281	4.5062	4.6682	5.5194	4.986	5.8196	6.945	8.3823	9.3554	13.9575	11.1414	10.9925	12.2379	5.8595	7.0521	8.4752	9.6409	9.3701
Cre09.g408400	TPT12	Cre09.g408400.t1.2	0.3625	0.8264	0.9962	1.2943	1.4178	1.4677	1.9226	2.0893	2.2184	3.4396	3.3609	2.8177	3.1556	4.384	3.2633	3.7056	2.9199	2.6878	3.445	2.7527	2.3394	2.2914	2.6648	2.4781	3.1054	4.7383	4.1777	3.8208		0.4525	1.2115	1.6894	1.6645	1.6217	1.6061	1.9673	2.2673	2.6704	2.958	3.0499	3.4836	3.6113	4.5441	5.1166	3.5822	4.0443	3.668
Cre09.g413700	TPT13	Cre09.g413700.t1.2	0.1054	0.1837	0.0837	0.1397	0.094	0.0637	0.0519	0.0999	0.0707	0.0514	0.0472	0.0522	0.0505	0.0753	0.0783	0.1429	0.0629	0.0418	0.0278	0.1143	0.0707	0.0722	0.0757	0.0414	0.0587	0.0424	0.0785	0.0678		0.0271	0.0832	0.0665	0.0184	0.0901	0.0399	0.0551	0.0406	0.1311	0.1107	0.0554	0.0406	0.0509	0.0436	0.0423	0.0473	0.1192	0.09
Cre08.g382350	TPT14	Cre08.g382350.t1.1	33.3041	37.8811	33.6595	31.8722	29.1277	37.0457	39.9865	41.975	43.3895	57.9533	65.6138	63.2656	72.5143	52.1988	47.2323	43.9063	33.4873	29.4418	21.3244	20.6904	14.9809	13.0608	8.6556	7.5579	6.8719	8.4646	4.6361	7.7871		39.0568	36.4308	27.8376	29.4383	29.0897	33.7422	34.5621	43.5304	44.9447	55.196	57.0089	64.9251	61.8061	42.0808	33.9493	45.1693	38.2297	36.8194
Cre09.g415900	TPT15	Cre09.g415900.t1.1	3.0755	8.3918	7.962	7.9801	8.3494	11.1639	9.5489	10.6531	12.4336	16.2334	17.854	19.2082	16.1581	8.218	6.5576	6.7695	6.3028	4.7736	5.4714	4.4968	2.8719	2.747	2.2099	2.629	2.2337	1.6153	1.2957	2.3225		3.6508	6.021	7.0887	8.3564	6.7475	9.8299	10.8315	11.388	12.8054	13.2015	16.3833	16.2159	14.1512	7.2451	4.5586	5.6459	6.0109	5.8251
Cre10.g452750	TPT16	Cre10.g452750.t1.1	1.333	5.2285	5.4237	5.6717	6.3416	10.5847	11.4339	12.3003	12.9951	13.7836	13.1646	15.1315	11.7719	7.343	8.0683	9.4397	8.6161	9.0548	7.727	9.1584	9.0213	8.3295	8.8998	8.4958	8.6287	7.0673	7.3829	9.5756		2.2889	4.607	5.5383	5.9891	7.173	9.1973	11.2332	13.5913	12.9865	13.3003	14.3696	12.7548	12.4001	7.7417	7.9081	9.7547	9.72	9.0614
Cre11.g479950	TPT17	Cre11.g479950.t1.1	3.3994	6.4199	6.2523	5.8607	6.9237	8.8091	12.8353	15.6369	18.5241	22.7615	23.1514	17.0068	14.8879	3.8464	3.852	3.5853	3.6001	3.2586	2.0789	1.7209	0.8746	0.6984	0.2036	0.2228	0.2208	0.0913	0.0845	0.328		3.8525	7.5191	5.9713	6.8432	6.784	8.5446	11.1625	14.8684	17.2636	22.0765	19.1268	21.0048	13.9905	4.2649	3.4085	3.8428	4.3088	4.1619
Cre12.g490050	TPT18	Cre12.g490050.t1.1	0.8208	7.0112	9.97	15.457	15.2288	16.4364	18.5542	19.1892	20.4163	20.089	17.3215	17.1164	17.7898	16.8342	13.7528	12.3545	11.2391	11.0044	10.2704	10.952	10.1364	12.0844	10.0851	9.9246	9.5978	11.4354	17.6196	14.4146		1.057	5.3168	12.2767	14.5259	17.2692	17.5417	17.2436	17.1118	20.008	17.7584	20.8035	20.6816	19.0386	17.4155	12.1967	13.1619	11.3241	11.3576
Cre12.g490100	TPT19	Cre12.g490100.t1.1	14.6986	29.723	34.0742	32.0983	45.1023	42.802	55.9804	72.8158	103.68	129.041	140.012	154.204	124.611	76.4682	55.809	58.8202	48.2921	49.324	40.5347	46.1344	41.9599	40.6636	33.163	34.4471	26.4085	20.9122	17.2127	28.3032		18.6515	28.7958	31.7247	33.4998	34.6965	40.6587	49.6731	63.7408	87.7459	119.692	124.696	144.484	120.843	68.9804	45.4513	55.1062	47.8714	47.3737
Cre12.g501000	TPT20	Cre12.g501000.t1.2	11.2723	10.4471	12.6496	9.7768	8.9518	11.1069	14.4057	15.6755	22.336	28.221	25.2102	21.8864	21.8488	9.143	8.04	8.6209	7.0802	6.6974	5.8133	4.7468	5.1076	4.7552	5.1263	4.8439	4.9524	5.1518	6.263	8.9341		9.2735	12.8497	10.6559	10.4487	10.8205	11.4084	12.1546	18.2368	21.5907	24.4272	24.7601	25.6165	21.191	12.7671	10.2818	9.0582	8.7941	8.8158
Cre15.g641266	TPT22		0.1416	2.4678	2.9221	4.2241	6.6925	6.8086	9.621	15.138	21.4312	26.8827	26.1954	21.8775	18.9726	6.2721	4.7071	5.5989	3.9064	4.0429	3.027	2.6874	1.1401	0.824	0.4577	0.5706	0.1971	0.1425	0.1934	0.0455		0.7475	1.2301	3.5736	4.4852	4.4797	5.5519	7.6199	11.8378	19.2785	25.4241	25.1232	25.737	21.651	6.1478	5.2234	5.4048	5.7231	4.2925
Cre15.g642950	TPT23	Cre15.g642950.t1.1	0.1679	0.1464	0.4666	0.1114	0.1498	0.4572	0.2068	0.3186	0.2537	0.2866	0.1505	0.1664	0.2013	0.24	0.3743	0.2657	0.1252	0.4996	0.4877	0.6376	1.0708	0.7475	0.724	0.6934	0.5143	0.9467	0.6467	0.7022		0.346	0.398	0.3709	0.1911	0.1436	0.2227	0.2194	0.1941	0.4177	0.4409	0.1325	0.2909	0.2435	0.1042	0.1347	0.3772	0.6647	0.2869
Cre15.g643385	TPT24		0.3676	3.5249	4.8889	6.4602	4.1812	5.0044	7.9214	7.8018	10.8601	12.6816	14.0427	8.65	10.4451	10.2463	11.883	11.3832	10.8031	9.9892	9.2927	13.2608	16.1005	18.5669	17.3029	16.4984	13.2551	11.2138	15.1401	12.8302		0.8996	4.4289	6.1485	5.1967	7.7036	5.4331	7.3009	8.9963	7.6587	9.267	12.2276	11.0575	10.6151	13.8373	7.3356	11.2705	11.4852	13.6601
Cre16.g663800	TPT25	Cre16.g663800.t1.1	31.8292	41.8278	29.3789	17.441	10.171	8.5065	5.3744	7.7625	21.0868	58.3894	71.6186	72.1419	80.5046	98.381	97.2511	107.349	105.282	101.528	82.1578	83.4749	87.563	70.8963	60.4681	60.2954	51.2994	47.1246	38.0455	31.8603		51.8728	39.1244	31.9629	18.6373	14	13.0151	8.8835	6.928	16.7911	39.7476	64.042	71.2994	79.2029	106.676	71.5293	94.4211	98.1138	98.8291
Cre16.g666250	TPT26	Cre16.g666250.t1.1	0.1708	0.4465	0.7117	1.2455	3.0083	2.7893	4.0157	6.2353	8.6842	13.196	18.0565	23.8528	20.2046	26.6942	18.1284	11.8288	9.921	9.4828	7.5957	7.1782	6.3036	4.6774	3.1595	3.2566	3.2804	4.8304	3.5639	6.0692		0.2749	0.7082	0.7274	1.1658	1.9716	2.4912	3.1903	5.0999	5.8934	10.4918	13.1549	14.8245	18.1128	25.0376	15.5638	17.91	14.8212	12.325
Cre17.g702700	TPT27	Cre17.g702700.t1.2	1.353	3.4308	4.0525	5.3015	6.0345	7.2554	8.6019	9.4784	12.4486	21.1692	20.7493	16.3283	19.1687	8.5702	8.3397	6.8663	7.5773	7.6355	5.6011	6.2046	6.6044	5.9802	6.6728	5.2598	4.6915	4.5813	3.3158	4.3915		2.2652	3.0607	4.1918	5.4366	6.1541	6.432	9.642	10.0487	13.3089	15.7606	20.4386	21.96	18.2179	11.8536	7.2888	8.536	9.4239	9.4556
Cre17.g703250	TPT28	Cre17.g703250.t1.1	0.3246	2.5462	3.9297	5.4882	4.9943	6.7255	6.3541	7.3112	10.5413	12.383	13.9611	14.9922	13.385	12.2354	11.5764	11.0034	10.0702	10.01	10.8604	7.7463	8.496	9.0017	6.9967	6.4932	7.3197	5.2605	6.4918	5.5854		0.5434	3.205	3.9432	5.497	7.0789	7.7793	8.9053	9.0995	10.0919	13.5507	13.3128	14.6356	14.3516	14.7	18.5667	14.5428	11.7916	10.5352
Cre17.g710850	TPT29	Cre17.g710850.t1.1	2.6197	4.023	4.308	3.0605	3.1713	4.0753	4.6998	4.4958	6.4486	9.4878	12.2404	10.9368	9.6603	2.6298	2.4331	2.8193	3.1074	2.7462	2.7168	1.6239	1.7164	1.2386	0.9412	0.8094	0.7988	0.4521	0.3409	0.963		3.2933	4.2866	4.015	3.7668	3.5741	4.0179	4.9219	4.9033	5.8954	8.4505	8.1995	10.2292	8.2585	2.9409	3.0019	3.0818	3.1564	3.9424
Cre11.g467754	TPT30		1.2271	8.9578	6.6368	8.6454	13.2719	12.2029	19.7165	26.0043	38.1537	44.7214	46.1841	52.6911	40.9683	26.1432	21.484	23.9892	20.0196	21.6904	13.4434	18.6365	17.8618	18.2766	12.8402	17.3406	13.9646	11.7969	13.9102	9.8673		3.9113	7.8761	8.5671	9.0217	10.6263	10.84	14.5091	23.6438	31.286	40.5973	39.9259	43.4179	35.9866	26.8043	18.4558	21.1862	20.1216	20.2424
Cre14.g622700	TPT31	Cre14.g622700.t1.1	1.3448	0.4137	1.0677	1.3114	1.3407	1.6272	2.1038	2.626	3.9301	5.8432	5.5824	6.0344	4.3433	4.4943	4.3203	4.2014	4.0591	3.985	4.02	5.8355	6.1589	6.3651	7.0199	6.6023	6.8055	6.9441	8.5792	7.1499		1.5281	1.1873	0.9735	1.5094	1.5223	1.7086	1.509	2.6521	3.1483	4.985	4.9917	5.459	4.0712	5.5131	4.3863	4.3883	4.5401	4.0542
Cre18.g748947	TPT32		0.2121	3.2051	3.4807	3.2823	2.3969	1.7968	3.2388	3.4204	5.0323	8.4813	11.4061	11.3838	10.1725	8.5402	7.645	5.5297	4.4511	3.8147	3.3414	3.6054	2.2781	2.0822	2.2865	1.3069	1.1025	1.2244	0.8258	0.6369		0.601	1.5641	1.8297	2.2157	2.7216	2.3312	2.5129	2.834	4.7491	6.9813	8.7755	10.6172	11.0374	8.1016	6.9059	6.6702	4.8181	5.4361
Cre09.g408428	TPT33	Cre09.g408428.t1.1	1.6603	0.4824	0.4394	1.2844	1.2341	1.6741	2.0441	1.5418	1.4862	1.3828	2.0457	1.8504	2.3552	1.8291	1.7476	1.4696	1.4033	0.9878	0.6392	1.1257	0.7893	0.4263	0.2982	0.1496	0.1156	0.1114	0.0687	0.267		1.2472	1.2022	0.5239	1.0898	1.3016	1.5204	1.4461	1.7861	1.6347	1.4531	1.9643	2.4501	2.4403	1.7453	1.8728	1.5226	1.7406	1.4772
Cre03.g194850	MDH1	Cre03.g194850.t1.1	218.448	181.296	204.923	240.225	278.084	293.748	318.807	417.845	481.537	565.592	499.692	446.522	399.497	350.481	265.519	230.651	186.15	146.357	131.279	121.674	137.191	163.786	192.332	209.815	229.544	249.286	285.669	355.354		168.708	168.952	191.646	234.905	251.272	246.409	256.859	311.931	392.595	539.106	494.372	497.107	447.884	395.67	214.348	209.771	179.736	153.119
Cre10.g423250	MDH2	Cre10.g423250.t1.1	0.5427	0.5406	1.6619	8.7395	10.7192	8.9117	7.9419	12.1693	11.8673	19.2776	22.8917	17.5884	20.2238	75.4046	86.0358	52.075	45.6557	38.7788	39.6637	44.9115	54.5326	59.3019	86.2353	86.0461	103.262	132.052	141.117	111.118		1.0783	0.7349	4.6971	10.8706	11.8028	10.7523	8.0628	9.2019	12.0528	18.9724	19.1202	19.729	25.2887	85.1679	89.0233	63.0662	52.7583	50.2625
Cre02.g145800	MDH3	Cre02.g145800.t1.1	13.5795	28.9161	27.7024	44.3379	75.7437	66.7105	79.9558	89.542	113.814	118.208	121.031	159.856	129.982	121.24	85.9563	66.5855	56.5347	61.2612	54.0885	50.8126	49.5504	47.4361	40.2026	43.2073	36.945	37.4794	28.4429	36.8217		14.8093	26.2746	30.8626	47.586	61.4513	63.2779	73.0316	78.7916	97.2694	106.334	95.4943	111.422	122.56	103.727	74.4724	77.0158	63.078	58.2149
Cre12.g483950	MDH4	Cre12.g483950.t1.1	35.4132	71.111	104.985	177.393	301.41	320.714	382.674	468.087	615.917	562.815	589.725	697.517	638.612	705.516	810.677	712.288	671.068	598.5	526.304	477.139	380.228	350.122	280.417	284.423	222.696	182.269	124.538	142.048		37.0157	67.5642	160.065	197.284	272.742	316.416	381.801	417.794	502.868	628.426	617.813	640.542	643.397	702.013	581.191	704.721	603.801	508.477
Cre09.g410700	MDH5	Cre09.g410700.t1.1	166.174	159.041	182.905	188.333	201.929	298.685	377.493	437.604	405.257	357.945	263.319	213.71	199.577	96.8992	103.192	142.383	163.987	168.293	176.553	170.206	177.775	174.241	194.321	167.781	157.815	132.875	72.9207	149.076		215.332	186.747	192.439	218.614	263.023	285.035	334.085	421.265	470.691	423.604	322.478	273.687	224.139	101.84	85.2234	117.781	149.783	164.46
Cre06.g268750	MME1	Cre06.g268750.t1.1	77.8814	13.2234	6.5171	10.2664	8.7591	9.0839	8.6485	8.229	9.0689	15.3758	18.9721	13.7683	19.4571	13.2177	9.6898	10.2156	9.6406	9.5005	8.3938	10.3705	13.9134	18.9274	22.8844	22.8404	28.6983	35.1463	35.6275	45.8219		31.7284	12.1075	8.853	11.6503	10.1758	9.7058	7.7925	7.568	8.7232	13.5872	18.6051	18.3916	18.1771	14.505	11.9191	13.022	13.7926	14.2453
Cre14.g629750	MME2	Cre14.g629750.t1.2	8.4223	12.3939	12.3743	18.2046	12.4398	12.5728	11.3392	11.3853	9.2158	7.1726	6.567	5.6346	4.9564	6.4095	6.6237	8.2565	9.0875	9.6968	8.9077	12.0435	12.4066	13.969	12.2999	14.2363	14.2822	16.6703	25.1648	23.9233		7.7051	10.3686	16.8431	16.5906	15.5759	13.7396	12.204	11.5913	10.5426	9.0179	7.7072	6.8006	6.422	6.605	6.2732	8.303	8.3493	10.8843
Cre14.g629700	MME3	Cre14.g629700.t1.2	0.0761	0.0663	0.5437	2.7245	3.9705	5.9383	6.5953	9.8687	10.2934	13.6149	8.7447	5.7477	3.9222	17.373	21.8376	19.7245	18.8971	16.6602	13.3274	13.1243	14.6568	15.892	20.9673	20.6522	26.6498	34.5603	50.0602	35.9033		0.147	0.1503	1.1285	4.0358	6.1498	6.9198	6.3623	7.0959	9.6052	14.3448	12.5635	10.3698	9.4313	27.4585	27.168	26.4535	25.5991	21.5127
Cre14.g628650	MME4	Cre14.g628650.t1.1	0.0583	0.1016	0.0463	0.0773	0.052	0.0353	0.0287	0.0276	0.0196	0.0284	0.0261	0.0289	0.0279	0.0416	0.0216	0.0263	0.0348	0.0462	0.0308	0.0632	0.0391	0.0798	0.0419	0.0229	0.0324	0.0469	0.0145	0.0375		0.015	0.046	0.0368	0.0102	0.0498	0.0442	0.0305	0.0449	0.0725	0.0612	0.0306	0.0112	0.0563	0.0482	0.0234	0.0523	0.0329	0.0995
Cre01.g022500	MME5	Cre01.g022500.t1.1	4.2828	7.312	8.7982	11.7692	10.4761	9.7496	7.567	5.9253	5.9432	7.5773	7.2997	5.2269	7.1983	6.5628	6.0364	6.8852	8.4166	8.6515	9.8488	7.5197	8.001	7.2865	8.2167	7.1529	7.0804	4.8535	2.7095	3.1243		3.4685	6.4176	10.1983	13.332	14.8026	12.1295	10.2678	7.4012	5.3264	7.0949	7.9634	7.8359	9.0037	9.2403	9.9076	8.5674	8.4881	7.1654
Cre06.g251400	MME6	Cre06.g251400.t1.1	90.9136	52.0526	57.5203	63.2699	50.8392	59.2732	58.3562	52.5256	42.9299	38.0352	38.2424	32.8032	33.3819	31.908	31.71	36.6698	39.7114	44.9056	47.9989	46.205	51.8371	54.0308	56.0152	51.2834	55.3284	54.8549	63.7015	70.5377		72.3246	57.893	57.9715	65.7589	59.2079	63.9685	58.6694	55.5186	50.7593	41.7558	40.0575	36.648	36.4893	34.9341	34.9904	37.9385	40.0079	41.8429
Cre17.g713350	OMT1	Cre17.g713350.t1.1	90.9136	52.0526	57.5203	63.2699	50.8392	59.2732	58.3562	52.5256	42.9299	38.0352	38.2424	32.8032	33.3819	31.908	31.71	36.6698	39.7114	44.9056	47.9989	46.205	51.8371	54.0308	56.0152	51.2834	55.3284	54.8549	63.7015	70.5377		72.3246	57.893	57.9715	65.7589	59.2079	63.9685	58.6694	55.5186	50.7593	41.7558	40.0575	36.648	36.4893	34.9341	34.9904	37.9385	40.0079	41.8429
Cre17.g713200	OMT2	Cre17.g713200.t1.2	7.8704	4.4917	8.4055	20.6266	27.8727	39.3954	53.6189	65.4031	57.4933	41.1358	36.271	23.3675	21.7001	14.6635	14.2893	13.3829	11.9911	11.2238	11.2168	11.2822	10.1245	9.3995	8.6174	9.3304	7.6431	7.8473	7.6355	9.704		6.8536	6.1432	9.4609	18.9351	26.3642	34.8824	44.9007	54.6645	51.3886	52.1057	33.355	32.4277	25.7624	18.0393	11.0949	12.4362	12.4499	12.2447
Cre06.g260450	LCI20	Cre06.g260450.t1.1	98.6051	67.5236	78.774	65.9699	52.0239	51.1742	37.7603	26.3153	13.7147	14.9829	15.1955	15.3315	14.4814	2.3699	3.959	8.6741	11.3969	12.7158	12.8749	15.2535	20.2695	19.2878	25.0997	22.6726	21.8635	18.4812	16.5449	39.0258		106.781	86.2413	73.7261	68.6163	66.4454	56.8502	45.9845	31.3354	20.5122	13.6534	15.2761	16.1716	15.2135	2.4872	2.8729	7.5671	10.2257	13.5211
Cre16.g672650	MiTC14	Cre16.g672650.t1.1	203.813	230.532	177.093	141.034	156.438	148.496	164.804	167.643	179.618	153.765	156.856	181.614	186.335	94.7698	75.9415	78.3614	75.4951	67.8775	58.3733	57.5611	65.3154	87.593	102.421	157.717	174.074	227.03	194.338	578.4		217.572	191.01	178.408	142.812	136.655	149.256	163.453	169.648	174.771	153.705	148.495	156.424	152.944	98.8662	71.7154	83.9374	74.8163	70.6294
Cre04.g223300	CCP1	Cre04.g223300.t1.1	2.7137	4.2051	5.6255	10.6966	12.1032	15.9159	13.9587	6.8991	3.6437	1.3598	0.8444	0.8588	1.0121	0.2155	0.3921	0.2726	0.1799	0.299	0.1791	0.1635	0.1518	0.2581	0.0542	0.1778	0.1679	0.0607	0.0936	0.6789		4.6791	4.7638	5.3281	11.4931	16.8269	18.7094	13.0394	11.4742	6.75	2.3751	0.991	1.1028	0.4371	0.2494	0.3477	0.3047	0.2984	0.2575
Cre04.g222750	CCP2	Cre04.g222750.t1.1	42.8668	15.9129	22.6686	22.662	23.8412	27.9658	27.9445	16.5878	12.9676	10.432	7.591	9.4771	4.9024	0.835	0.9496	0.5611	0.4793	0.4924	0.2313	0.4753	0.6372	0.4001	0.4198	0.2297	0.5693	1.3232	0.3266	0.3288		30.5647	23.4212	16.4991	27.0874	35.7255	36.2776	25.9893	23.8074	19.5267	13.5755	8.5633	8.3076	5.2227	1.0873	0.5565	1.1153	0.702	0.6238
[truncated: 10 more columns]

## Sheet: -N Schmollinger 2014
Supplementary Table S1. Expression estimates for fixed carbon and reductant transporters under nitrogen deprivation. Schmollinger et al. (2014). Plant Cell 10.1105/tpc.113.122523 Supplemental Dataset 1: Overview of RNA-Seq and quantitative proteomics experiments (All genes)
Title：Nitrogen-sparing mechanisms in Chlamydomonas affect the transcriptome, the proteome, and photosynthetic metabolism
Schmollinger et al., 2014
Horizontal heat shock indicates the regulation of RNA during the experiment.
Gray box: gene is not expressed, up: the RNA level is increasing, down: RNA level is decreasing, up/down, RNA level increases and then declines, down/up: RNA level reduces and then elevates.
Identifier (All genes)			CC4349 mRNA abundance (RPKM) at time on -N (h)
LocusID	Name	TransciptID	0	0.5	2	4	8	12	24	48
Cre08.g379350	TPT1	Cre08.g379350.t1.2	49.3537	34.3325	186.881	104.863	96.9052	109.94	113.3	120.365	up
Cre06.g263850	TPT2	Cre06.g263850.t1.2	6.85347	8.74094	1.5759	4.54876	12.7499	18.6422	23.0976	22.9565	down/up
Cre01.g045550	TPT3	Cre01.g045550.t1.1	223.564	292.112	484.979	436.427	382.046	337.37	274.897	250.028	up/down
Cre02.g106200	TPT4	Cre02.g106200.t1.1	12.8506	26.9305	35.204	38.2957	29.7774	30.8529	26.165	26.773	up/down
Cre02.g112900	TPT5	Cre02.g112900.t1.1	9.7196	22.4528	23.0571	17.1134	18.6977	18.8685	18.0657	16.4876	up
Cre02.g144300	TPT6	Cre02.g144300.t1.1	1.52475	9.63912	12.5917	9.95679	9.46313	9.15898	7.75919	9.49643	up
Cre03.g162000	TPT7	Cre03.g162000.t1.1	11.4056	50.0719	55.5449	51.3004	38.1996	35.1185	36.6167	38.1361	up/down
Cre03.g184850	TPT8	Cre03.g184850.t1.1	5.744	10.223	19.5928	21.7915	21.4302	19.4474	16.728	16.761	up/down
Cre04.g227450	TPT9	Cre04.g227450.t1.1	27.5845	10.2	17.7578	19.8786	16.6071	23.3257	18.9953	19.2455	down/up
Cre07.g330850	TPT10	Cre07.g330850.t1.2	10.7904	16.9203	18.8975	18.5081	19.8627	21.0356	22.4888	22.3361	up
Cre08.g363600	TPT11	Cre08.g363600.t1.1	13.4919	6.86933	8.23155	8.94668	8.42376	7.10015	6.90273	7.1448	down
Cre09.g408400	TPT12	Cre09.g408400.t1.2	2.99727	4.2062	5.40866	5.42951	5.5805	5.25169	4.63897	5.85358	up
Cre09.g413700	TPT13	Cre09.g413700.t1.2	0	0.113514	1.05242	1.61077	1.59125	0.999101	1.85138	1.47016	up	induced from zero
Cre08.g382350	TPT14	Cre08.g382350.t1.1	31.1387	62.4186	82.9629	78.8518	69.9325	65.1178	65.118	60.2916	up/down
Cre09.g415900	TPT15	Cre09.g415900.t1.1	4.7	19.9	20.2	15	17.4	14.9	12.9	13.7	up/down
Cre10.g452750	TPT16	Cre10.g452750.t1.1	3.33798	11.2608	18.2119	15.3728	15.4192	17.3773	17.4533	16.828	up
Cre11.g479950	TPT17	Cre11.g479950.t1.1	2.6	32.5	25.5	25.2	22.4	25.3	26.1	28.8	up
Cre12.g490050	TPT18	Cre12.g490050.t1.1	14.0934	20.8974	20.8764	17.8814	14.24	13.8093	13.251	12.3612	up/down
Cre12.g490100	TPT19	Cre12.g490100.t1.1	38.6	80.9	87.8	82.8	60.2	63.2	57.9	58	up/down
Cre12.g501000	TPT20	Cre12.g501000.t1.2	13.5601	35.8546	27.5478	29.017	28.9955	29.3166	34.1037	36.8358	up
Cre15.g641266	TPT22
Cre15.g642950	TPT23	Cre15.g642950.t1.1	0	0	0.07667	0.36398	0	0	0	0
Cre15.g643385	TPT24
Cre16.g663800	TPT25	Cre16.g663800.t1.1	24.6376	11.6476	19.8206	53.1816	56.3924	52.479	38.6876	35.2905	down/up
Cre16.g666250	TPT26	Cre16.g666250.t1.1	23.4016	12.9193	32.9136	25.2047	25.6567	26.0154	24.1657	24.4398	down/up
Cre17.g702700	TPT27	Cre17.g702700.t1.2	3	22.7	25.3	23.2	25.2	26.3	21.2	20.2	up
Cre17.g703250	TPT28	Cre17.g703250.t1.1	9.32663	10.4718	21.2337	28.3883	19.6225	16.3031	18.7308	20.4906	up
Cre17.g710850	TPT29	Cre17.g710850.t1.1	1.20356	7.86951	4.94305	5.87658	4.53745	5.20532	4.12857	3.54024	up/down
Cre11.g467754	TPT30
Cre14.g622700	TPT31	Cre14.g622700.t1.1	7.18467	11.3501	11.2811	14.35	11.1324	10.7432	8.19847	9.81543	up/down
Cre18.g748947	TPT32
Cre09.g408428	TPT33	Cre09.g408428.t1.1	0.604092	1.5344	3.6894	4.38958	3.38903	2.85234	3.67638	4.93371	up	induced from almost zero
Cre03.g194850	MDH1	Cre03.g194850.t1.1	329.731	336.543	311.362	279.484	217.958	206.881	132.727	120.7	down
Cre10.g423250	MDH2	Cre10.g423250.t1.1	39.6871	11.1203	3.37973	9.62879	18.0079	21.4671	18.5597	20.9633	down/up
Cre02.g145800	MDH3	Cre02.g145800.t1.1	64.5633	66.747	142.57	134.568	100.193	89.8729	83.7142	73.4454	up/down
Cre12.g483950	MDH4	Cre12.g483950.t1.1	219.142	233.679	318.418	451.431	250.473	234.871	190.905	197.376	up/down
Cre09.g410700	MDH5	Cre09.g410700.t1.1	94.0819	63.5046	110.832	282.441	399.507	312.541	282.899	204.178	up/down
Cre06.g268750	MME1	Cre06.g268750.t1.1	28.3587	18.2733	30.5701	22.2511	31.5501	31.5355	25.79	28.7081	down/ up
Cre14.g629750	MME2	Cre14.g629750.t1.2	11.2155	4.62358	8.49093	10.9114	12.5523	12.5458	11.8365	11.3648	down/ up
Cre14.g629700	MME3	Cre14.g629700.t1.2	22.7779	2.18203	29.6411	11.2061	4.62276	8.1078	13.7683	16.6175	down
Cre14.g628650	MME4	Cre14.g628650.t1.1	0	0	0	0.1	0	0	0	0
Cre01.g022500	MME5	Cre01.g022500.t1.1	4.30858	1.6397	3.21441	2.39224	0.731639	0.444136	0.345781	0.213623	down
Cre06.g251400	MME6	Cre06.g251400.t1.1	30.1923	22.7769	21.0726	20.6581	17.9296	17.816	19.3447	18.8017	down
Cre17.g713350	OMT1	Cre17.g713350.t1.1	318.535	435.178	660.362	777.489	475.686	428.832	334.372	270.283	up/down
Cre17.g713200	OMT2	Cre17.g713200.t1.2	37.2094	42.3657	61.8657	55.6979	58.0565	56.6287	53.3209	44.016	up/down
Cre06.g260450	LCI20	Cre06.g260450.t1.1	3.45342	25.9325	20.5876	23.7827	29.9733	29.7973	30.4676	34.5402	up
Cre16.g672650	MiTC14	Cre16.g672650.t1.1	154.875	213.053	229.688	242.511	170.435	153.907	154.63	147.49	up/down
Cre04.g223300	CCP1	Cre04.g223300.t1.1	2.7	3.3	10.1	88.6	329.3	187.8	132.5	2	up/down
Cre04.g222750	CCP2	Cre04.g222750.t1.1	2.445	11.2213	35.6748	285.446	637.635	401.921	289.963	52.177	up/down

## Sheet: Oxidative stress Ma 2020
Supplementary Table S1. Expression estimates for fixed carbon and reductant transporters in CC4348 cells after RB treatment for 0, 30, and 60 minutes in triplicate.
Title：Transcriptomic and physiological responses to oxidative stress in a Chlamydomonas reinhardtii glutathione peroxidase mutant
Ma et al., 2020
Horizontal heat shock indicates the regulation of RNA during the experiment.
Black box: constitutive expression of the gene; gray box: gene is not expressed, up: the RNA level is increasing, down: RNA level is decreasing, up/down, RNA level increases and then declines, down/up: RNA level reduces and then elevates.
Identifier (All genes)			0 min	30 min	60 min
LocusID	Name	TransciptID	average	average	average
Cre08.g379350	TPT1	Cre08.g379350.t1.2	5.38502	10.1302	4.11545	up/down
Cre06.g263850	TPT2	Cre06.g263850.t1.2	17.0049	9.54288	19.4186	down/up
Cre01.g045550	TPT3	Cre01.g045550.t1.1	71.8276	138.878	127.674	up
Cre02.g106200	TPT4	Cre02.g106200.t1.1	8.84214	6.57532	8.39065
Cre02.g112900	TPT5	Cre02.g112900.t1.1	4.75507	3.16284	3.36316	down
Cre02.g144300	TPT6	Cre02.g144300.t1.1	6.2087	5.38262	6.48385
Cre03.g162000	TPT7	Cre03.g162000.t1.1	37.8808	27.2617	28.9136	down
Cre03.g184850	TPT8	Cre03.g184850.t1.1	8.8808	6.34787	7.31901
Cre04.g227450	TPT9	Cre04.g227450.t1.1	14.7689	8.61958	6.62776	down
Cre07.g330850	TPT10	Cre07.g330850.t1.2	10.9254	9.05442	10.5133
Cre08.g363600	TPT11	Cre08.g363600.t1.1	2.44799	0.991278	0.90419
Cre09.g408400	TPT12	Cre09.g408400.t1.2	7.60535	7.03839	4.66469	down
Cre09.g413700	TPT13	Cre09.g413700.t1.2	0.0165999	0.0147703	0.0484983
Cre08.g382350	TPT14	Cre08.g382350.t1.1	34.9274	35.555	30.2599
Cre09.g415900	TPT15	Cre09.g415900.t1.1	5.12077	7.60305	8.07362	up
Cre10.g452750	TPT16	Cre10.g452750.t1.1	1.1244	0.988129	1.39368
Cre11.g479950	TPT17	Cre11.g479950.t1.1	0.447257	0.473246	0.575429	up	induced from zero
Cre12.g490050	TPT18	Cre12.g490050.t1.1	5.62001	6.7238	5.05052
Cre12.g490100	TPT19	Cre12.g490100.t1.1	12.9964	8.09463	10.1723	down
Cre12.g501000	TPT20	Cre12.g501000.t1.2	6.94773	6.30901	5.88261
Cre15.g641266	TPT22		0.522305	0.227735	0.472084	down
Cre15.g642950	TPT23	Cre15.g642950.t1.1	0.00204512	0.00201101	0.00193802
Cre15.g643385	TPT24		1.96455	1.34685	2.67719
Cre16.g663800	TPT25	Cre16.g663800.t1.1	15.8673	16.507	17.2704
Cre16.g666250	TPT26	Cre16.g666250.t1.1	2.82506	3.97389	1.99705
Cre17.g702700	TPT27	Cre17.g702700.t1.2	0.721657	0.668522	0.612501
Cre17.g703250	TPT28	Cre17.g703250.t1.1	0.258692	0.242555	0.0581469
Cre17.g710850	TPT29	Cre17.g710850.t1.1	5.2541	6.72551	7.44993
Cre11.g467754	TPT30		1.58213	1.02684	2.17155
Cre14.g622700	TPT31	Cre14.g622700.t1.1	3.19565	2.60003	2.12304
Cre18.g748947	TPT32		2.30514	3.34756	4.12361	up
Cre09.g408428	TPT33	Cre09.g408428.t1.1	0.0975803	0.0666426	0.09645
Cre03.g194850	MDH1	Cre03.g194850.t1.1	261.699	402.06	327.738	up
Cre10.g423250	MDH2	Cre10.g423250.t1.1	16.4619	28.71	11.7414	up/down
Cre02.g145800	MDH3	Cre02.g145800.t1.1	17.2144	30.9909	35.1098	up
Cre12.g483950	MDH4	Cre12.g483950.t1.1	60.2727	104.331	80.6164	up/down
Cre09.g410700	MDH5	Cre09.g410700.t1.1	269.618	145.502	187.501	down/up
Cre06.g268750	MME1	Cre06.g268750.t1.1	11.8877	11.1395	13.9674
Cre14.g629750	MME2	Cre14.g629750.t1.2	31.4969	46.4404	22.9255	up/down
Cre14.g629700	MME3	Cre14.g629700.t1.2	5.11416	5.69474	3.04885	down
Cre14.g628650	MME4	Cre14.g628650.t1.1	0.00204512	0.00201101	0.00193802
Cre01.g022500	MME5	Cre01.g022500.t1.1	0.813852	2.12279	1.19733
Cre06.g251400	MME6	Cre06.g251400.t1.1	49.6042	36.1822	27.449	down
Cre17.g713350	OMT1	Cre17.g713350.t1.1	6.47885	15.0534	7.57409	up/down
Cre17.g713200	OMT2	Cre17.g713200.t1.2	5.67641	6.49711	3.60827	down
Cre06.g260450	LCI20	Cre06.g260450.t1.1	102.501	63.5808	73.1195	down
Cre16.g672650	MiTC14	Cre16.g672650.t1.1	211.09	310.835	345.968	up
Cre04.g223300	CCP1	Cre04.g223300.t1.1	0.0551955	0.0399056	0.0420935
Cre04.g222750	CCP2	Cre04.g222750.t1.1	7.15549	8.08705	6.46776
